# Supplementary material for: TLR9-mediated dendritic cell activation uncovers mammalian ganglioside species with specific ceramide backbones that activate invariant natural killer T cells
Source: PLoS Biol. 2019 Mar 1;17(3):e3000169. doi: 10.1371/journal.pbio.3000169 (PMC6420026; doi:10.1371/journal.pbio.3000169)
Supplement: S1 Table — The acyl chain composition of GM3 from mouse unstimulated DCs or commercial bovine buttermilk was measured and compared by ES(-)-LC-MS/MS. Two sets of samples were measured and indicated as mean values. DC, dendritic cell; ES(-)-LC-MS/MS, electrospray(-)-liquid chromatography-mass spectrometry/mass spectrometry. (XLSX) [file pbio.3000169.s022.xlsx]

## Sheet: Feuil1
		N-acyl chain	DC-derived GM3	Bovine buttermilk-derived GM3
			(as % of total)	(as % of total)
		C16:0	47	7
		C18:0	2	4
		C20:0	3	2
		C22:0	11	28
		C23:0	0	20
		C24:0	12	20
		C24:1	25	2
		Others	0	17
