# Supplementary material for: TLR9-mediated dendritic cell activation uncovers mammalian ganglioside species with specific ceramide backbones that activate invariant natural killer T cells
Source: PLoS Biol. 2019 Mar 1;17(3):e3000169. doi: 10.1371/journal.pbio.3000169 (PMC6420026; doi:10.1371/journal.pbio.3000169)
Supplement: S1 Data — Numeric data shown in separate excel spreadsheets. (XLSX) [file pbio.3000169.s024.xlsx]

## Sheet: Fig1B
Figure 1B
			Fractions from
			Unstimulated DC	CpG ODN-stimulated DC
	WT	Exp#1	98.63	174.24
			102.35	175.47
		Exp#2	141.23	158.2
				249.24
		Exp#3	85.67	255.86
				279.51
	B4galnt1-/-	Exp#1	97.55	214.15
			110.26	214.77
		Exp#2	102.26	213.52
				347.54
		Exp#3	74.52	226.55
				198.5
	St3gal5-/-	Exp#1	125.36	108.29
			107.85	103.48
		Exp#2	99.63	107.69
				148.94
		Exp#3	88.42	131.61
				153.6

## Sheet: Fig1D
Figure 1D
			Untreated	Sialidase-treated
		Exp#1	283.22	105.1
			285.71	138.38
			369.31	194.06
		Exp#2	324.02	191.27
			434.03	261.59
			488.62	251.95

## Sheet: Fig2A
Figure 2A
		GM3	Medium	CpG ODN
		Exp#1	1	1.95
		Exp#2	1	2.97
		GD3	Medium	CpG ODN
		Exp#1	1	2.97
		Exp#2	1	2.83

## Sheet: Fig2B
Figure 2B
			Medium	CpG ODN
		Asah1	0.112	0.143
			0.146	0.11
			0.12	0.141
			0.114	0.151
			0.153	0.108
			0.107	0.131
		Naaa	0.052	0.018
			0.042	0.016
			0.037	0.033
			0.038	0.029
			0.027	0.01
			0.034	0.008
		Cers1	0	0
			0	0
			0	0
			0	0
			0	0
			0	0
		Cers2	0.055	0.064
			0.05	0.062
			0.033	0.052
			0.044	0.048
			0.062	0.068
			0.058	0.065
		Cers3	0	0
			0	0
			0	0
			0	0
			0	0
			0	0
		Cers4	0	0
			0	0
			0	0
			0	0
			0	0
			0	0
		Cers5	0.014	0.012
			0.01	0.013
			0.016	0.008
			0.016	0.007
			0.41	0.032
			0.042	0.026
		Cers6	0.051	0.081
			0.048	0.072
			0.039	0.165
			0.036	0.179
			0.071	0.132
			0.072	0.112

## Sheet: Fig2C
Figure 2C
	EXP#1		Medium	CpG ODN
	GM3	C16:0	0.421	0.535
		C18:0	0.001	0.008
		C20:0	0.011	0
		C22:0	0.086	0.054
		C24:0	0.216	0.14
		C24:1	0.265	0.262
	GD3	C16:0	0.319	0.234
		C18:0	0	0
		C20:0	0	0
		C22:0	0	0
		C24:0	0.416	0.221
		C24:1	0.205	0.545
	EXP#2		Medium	CpG ODN
	GM3	C16:0	0.369	0.378
		C18:0	0.033	0.018
		C20:0	0.006	0.011
		C22:0	0.049	0.055
		C24:0	0.246	0.133
		C24:1	0.297	0.405
	GD3	C16:0	0.015	0.183
		C18:0	0	0
		C20:0	0	0
		C22:0	0	0
		C24:0	0.243	0.574
		C24:1	0.742	0.243

## Sheet: Fig3D
Figure 3D
		Isotype control			L363
	Unloaded	622	584	453	1510	1476	2099
	-GalCer	568	613	454	37297	45024	23646
	commercial -GlcCer	428	416	472	5381	4705	3693
	stereocontrolled -GlcCer	464	456	429	1977	1509	1903
	C16:0 GM3	442	428	482	1682	1235	2521
	C16:0 GD3	520	482	480	1518	1989	2070
	C24:1 GM3	592	578	360	1383	1274	1159
	C24:1 GD3	551	625	602	1867	1537	1705

## Sheet: Fig4A
Figure 4A
	Dose	Response	SD
	0.2924	776.82	1.34516
	0.5847	776.831	1.01547
	1.1694	777.467	2.45698
	2.3389	776.93	0.971519
	4.6777	774.389	0.91203
	9.3555	777.335	3.84646
	18.7109	775.173	1.2635
	37.4219	773.647	0.820756
	74.8438	774.439	0.536005
	149.688	775.405	0.213392
	299.375	775.736	1.50419
	598.75	776.494	0.928832
	1197.5	778.132	1.26942
	2395	781.557	2.65015
	4790	782.212	0.728979
	9580	783.344	3.33955

## Sheet: Fig4B
Figure 4B
	Dose	Response	SD
	0.0018	773.908	0.276865
	0.0035	774.001	0.733641
	0.0071	776.898	0.326437
	0.0142	773.745	0.0161121
	0.0283	773.368	0.914626
	0.0566	775.406	3.32745
	0.1133	772.797	2.33913
	0.2266	773.33	2.27456
	0.4531	774.857	3.60713
	0.9063	770.978	2.70894
	1.8125	775.691	2.85166
	3.625	773.192	3.05864
	7.25	774.375	0.699498
	14.5	776.408	2.19808
	29	773.368	10.3369

## Sheet: Fig4C
Figure 4C
	Dose	Response	SD
	0.02646	790.27	0.192186
	0.05292	788.222	1.04312
	0.10583	790.432	0.285852
	0.21167	789.965	1.79821
	0.42334	790.706	0
	0.84668	791.196	2.61153
	1.69336	793.596	3.05666
	3.38672	791.598	0.188194
	6.77344	791.03	0.18689
	13.5469	792.811	0.561592
	27.0938	796.289	4.94927
	54.1875	798.693	2.30408
	108.375	801.291	3.2159
	216.75	803.854	2.85435
	433.5	805.117	2.93416

## Sheet: Fig4D
Figure 4D
	Dose	Response	SD
	0.0098	762.409	1.99449
	0.0196	762.241	1.27033
	0.0392	763.795	0.841425
	0.0785	763.875	1.548
	0.157	762.579	1.67819
	0.314	761.96	0.566553
	0.6279	765.462	3.5824
	1.2559	762.185	0.740108
	2.5117	764.4	0.996762
	5.0234	764.661	0.353114
	10.0469	767.341	1.06961
	20.0938	772.024	3.7456
	40.1875	782.446	4.97421
	80.375	784.554	4.12221
	160.75	793.405	1.75707
	321.5	799.706	2.27647

[truncated: 18 more sheets: Fig5A, Fig5C, Fig6A, Fig6B, Fig6C, Fig6E, Fig7A, Fig7B, Fig7C, Fig7D, Fig7E, Fig7F, S3 Fig, S4 Fig, S5 Fig, S7B Fig, S8 Fig, S10 Fig]
